# Supplementary material for: CoFeBP Micro Flowers (MFs) for Highly Efficient Hydrogen Evolution Reaction and Oxygen Evolution Reaction Electrocatalysts
Source: Nanomaterials (Basel). 2024 Apr 17;14(8):698. doi: 10.3390/nano14080698 (PMC11053626; doi:10.3390/nano14080698)
Supplement: Supplementary file 1 [file nanomaterials-14-00698-s001.zip]

Archive with 1 entries (1 files):
- nanomaterials-2952624-supplementary.pdf
